# Supplementary material for: Diversity of Fast-Growth Spore-Forming Microbes and Their Activity as Plant Partners
Source: Microorganisms. 2023 Jan 17;11(2):232. doi: 10.3390/microorganisms11020232 (PMC9961442; doi:10.3390/microorganisms11020232)
Supplement: Supplementary file 1 [file microorganisms-11-00232-s001.zip]

Archive with 4 entries (4 files):
- FIgures S1, S2, S3, S4.pdf
- Table S1, Table S2.pdf
- Table S3. SFM_Bacteria BIOLOG.pdf
- Table S4. SFM_Fungus BIOLOG.pdf
